# Supplementary material for: Multidomain intervention for delaying aging in community-dwelling older adults (MIDA): study design and protocol
Source: Ann Med. 2025 Apr 29;57(1):2496409. doi: 10.1080/07853890.2025.2496409 (PMC12042233; doi:10.1080/07853890.2025.2496409)
Supplement: Supplemental Material [file IANN_A_2496409_SM4210.zip]

Archive with 3 entries (2 files):
- Suppl_Data/
- Suppl_Data/IANN-2024-5738.R1-supplementary_materials_Clean copy.docx
- Suppl_Data/SPIRIT revised.docx
